# Supplementary material for: Genome-Wide Investigation of the NF-X1 Gene Family in Populus trichocarpa Expression Profiles during Development and Stress
Source: Int J Mol Sci. 2021 Apr 28;22(9):4664. doi: 10.3390/ijms22094664 (PMC8124260; doi:10.3390/ijms22094664)
Supplement: Supplementary file 1 [file ijms-22-04664-s001.zip]

Archive with 1 entries (1 files):
- ijms-1201645-supplementary.pdf
